# Supplementary material for: MafB-restricted local monocyte proliferation precedes lung interstitial macrophage differentiation
Source: Nat Immunol. 2023 Mar 16;24(5):827–40. doi: 10.1038/s41590-023-01468-3 (PMC10154211; doi:10.1038/s41590-023-01468-3)
Supplement: Source Data Fig. 1 — Statistical source data of panels b, e and g (raw data and P values). [file 41590_2023_1468_MOESM3_ESM.xlsx]

## Sheet: 1b 
Cx3cr1 z-score
Mo Ly6C+Lu	Mo Ly6C+MHCII+BL	Mo Ly6C+MHCII−BL	Mo Ly6C−MHCII+BL	Mo Ly6C+MHCII−BM	Mo Ly6C−MHCII−BM	Mo Ly6C−MHCIIintBL	Mo Ly6C−MHCII−BL	DC CD24+Lu	DC CD11b+LuLN	DC CD103+LuLN	DC CD103+Lu	Mac Int Lu	Mac SI	Mac CNS	Mac SLN	Mac SP	Mac F4/80loPC	Mac F4/80hiPC	Mac BM	Mac Alv Lu
99.08	94.55	95.18	88.7	90.02	97.99	97.82	98.17	81.36	74.03	-60.98	-62.53	99.83	98.51	99.54	81.48	-29.51	75.29	-91.03	84.12	11.47
98.34	95.64	94.09	91.34	91.06	95.87	99.03	97.08	78.38	72.76	-71.82	-42.95	99.83	98.85	99.94	87.44	-43.15	80.05	-81.16	76.09	31.31
98.11	96.44	93.81		93.41	95.3	97.59			64.97	-45.58	-34.35	99.83	98.68	99.83		-0.74	80.73	-69.62	68.46	3.96
						98.68					-79.19	92.09	99.43
						97.42					-71.39	95.81	99.03
													98.8
													97.59
Tmem119 z-score
Mo Ly6C+ Lu	Mo Ly6C+ MHCII+ BL	Mo Ly6C+ MHCII− BL	Mo Ly6C− MHCII+ BL	Mo Ly6C+ MHCII− BM	Mo Ly6C− MHCII− BM	Mo Ly6C− MHCIIint BL	Mo Ly6C− MHCII− BL	DC CD24+ Lu	DC CD11b+ LuLN	DC CD103+ LuLN	DC CD103+ Lu	Mac Int Lu	Mac SI	Mac CNS	Mac SLN	Mac SP	Mac F4/80lo PC	Mac F4/80hi PC	Mac BM	Mac Alv Lu
-32.87	-45.41	-56.46	-44.04	-20.02	-3.73	-79.2	-60.53	-50.06	-12.33	-28.8	-42.46	94.51	-32.99	99.94	-31.27	-38.21	-67.37	-21.84	-45.51	-77.42
-26.88	-46.77	-58.24	-36.7	-11.01	5.86	-90.43	-62.92	-20.48	-26.11	-45.41	-38.83	93.83	-43.34	99.81	-39.03	-40.91	-75.49	-23.95	-29.14	-60.51
-14.12	-70.04	-44.38		-9.57	28.27	-51.38			-24.97	-10.51	-34.14	91.05	-20.28	99.88		-28.84	-53.93	-6.4	-13.54	-80.28
						-84.88					-78.1	71.42	-38.49
						-77.12					-61.75	76.48	-23.2
													-32.83
													-24.43

## Sheet: 1e
Cx3cr1-GFP MFI
Ly6C+cMo	Ly6C−pMo	AM	cDC1	cDC2	IM	CD206− IM	CD206+IM
0.899833	1.8647	0.0316	0.0264	0.978167	4.3421	4.5492	4.29007
0.792233	1.7926	0.0472	0.0332	0.985667	4.3652	4.5167	4.42957
0.958633	1.8942	0.0599	0.0325	1.00967	4.5403	4.6411	4.56847
		Adjusted P value
IM vs. cMo		<0.0001
IM vs. pMo		<0.0001
IM vs. AM		<0.0001
IM vs. cDC1		<0.0001
IM vs. cDC2		<0.0001
IM vs. CD206− IM		0.1142
IM vs. CD206+ IM		0.9997

## Sheet: 1g
Tmem119-CRE-FITC MFI
cMo	pMo	AM	cDC1	cDC2	IM	CD206− IM	CD206+ IM
0	0	0	0	0	0.586	0.799	0.385
0	0	0.024	0.023	0	0.731	0.93	0.711
0.189	0.103	0.071	0.079	0.07	1.377	1.553	1.091
		Adjusted P value
IM vs. Ly6C+ cMo		0.0042
IM vs. Ly6C− pMo		0.0032
IM vs. AM		0.0031
IM vs. cDC1		0.0032
IM vs. cDC2		0.0028
IM vs. CD206− IM		0.8644
IM vs. CD206+ IM		0.925
