# Supplementary material for: MafB-restricted local monocyte proliferation precedes lung interstitial macrophage differentiation
Source: Nat Immunol. 2023 Mar 16;24(5):827–40. doi: 10.1038/s41590-023-01468-3 (PMC10154211; doi:10.1038/s41590-023-01468-3)
Supplement: Source Data Fig. 2 — Statistical source data of panels d, e, f, g and h (raw data and P values). [file 41590_2023_1468_MOESM4_ESM.xlsx]

## Sheet: 2d
cMo								pMo							AM							Bulk IM							CD206- IM							CD206+ IM
DT (ng)	0	0.1	0.5	5	50	500		0	0.1	0.5	5	50	500		0	0.1	0.5	5	50	500		0	0.1	0.5	5	50	500		0	0.1	0.5	5	50	500		0	0.1	0.5	5	50	500
	1.23658	2.00052	3.1615	4.24583	2.76994	0.38728		0.98168	1.45113	2.78212	1.27513	1.01681	0.38728		5.00844	3.11724	4.82655	7.23721	4.68084	3.28533		5.5359	3.7025	4.9881	1.5853	0.6428	0.9573		1.2798	0.9555	1.4754	0.2688	0.3862	0.161		4.2561	2.6873	3.4425	1.3096	0.3862	0.309
	1.43138	0.38331	4.16328	3.51026	2.3595	2.94525		1.2221	0.33976	1.87318	2.19304	0.9405	0.62242		3.09981	1.92093	4.39816	8.75814	5.5	3.66392		3.3125	2.6135	2.525	2.5223	0.605	0.3786		0.4833	0.6969	0.7046	0.4204	0.2045	0.1348		2.8292	1.9166	1.7616	2.0319	0.187	0.1155
	1.37466	2.49692	1.30709	4.40812	1.16256	0.68257		1.52494	2.17149	0.47443	2.71545	0.73585	0.37308		3.46742	5.05301	4.72973	5.76585	2.09435	3.51885		3.0024	4.8518	1.9848	1.4355	0.2917	0.2247		0.9206	0.8284	0.3534	0.2632	0.253	0.089		2.0818	3.9051	1.5976	1.1364	0.22	0.106
	2.13236	2.66555	1.63812	4.8456	3.64578	0.44367		1.32161	1.47294	1.55981	1.40187	0.67668	0.26217		2.1688	5.3216	4.96006	5.2235	5.83463	4.33583		3.8425	4.0387	3.7853	1.4628	0.5179	0.2017		0.6967	1.0453	0.7179	0.3535	0.1001	0.0655		3.1458	2.9459	3.0021	1.0971	0.1437	0.116
	2.39429	1.3512	1.47932	4.17981	2.69766	0.85186		2.4707	0.62826	0.61119	0.99065	1.58014	0.85813		3.36109	7.27237	2.53819	3.7666	5.59359	4.25305		3.0856	3.7868	1.635	1.0065	0.7811	1.6286		0.4538	0.9037	0.327	0.2066	0.4464	0.238		2.6318	2.7971	1.2847	0.7946	0.3273	0.4823
	2.14428	1.19187	2.54529	1.49663	2.97502	0.1181		0.65985	1.06707	1.86517	1.60114	0.78016	0.07189		5.45984	6.92657	5.92528	2.82185	6.29332	2.95256		3.8302	6.1153	2.9369	1.0033	0.8842	0.1489		0.6423	0.9984	0.6698	0.2759	0.1667	0.0719		3.1879	5.0545	2.164	0.6689	0.1746	0.0668
	1.8028	1.53405		2.8264	1.36448	0.06068		0.58892	1.13491		3.19946	0.48209	0.05135		4.72992	4.20781		3.32592	4.20535	2.23134		3.4114	2.3083		1.2014	0.6026	0.07		0.2504	0.3511		0.3667	0.3231	0.0281		3.161	1.9236		0.7588	0.3004	0.0382
	3.01529	0.9528			2.02807	0.0851		1.09404	1.40117			0.46953	0.05674		4.53088	4.91684			5.32663	3.45615		2.8764	1.8852			0.4735	0.1182		1.0184	0.4127			0.1381	0.016		1.858	1.4266			0.2624	0.0993
	1.89782				1.63529	0.47257		1.10532				0.54791	0.2634		4.47391				4.25682	4.06719		2.8867				0.5901	0.2324		1.0287				0.1262	0.0329		1.858				0.2584	0.1549
	2.18118				1.81446	0.06494		1.97584					0.07576		6.23579					4.77297		3.0944				2.4334	0.1299		0.7342				0.2236	0.0239		2.3602				0.4213	0.1028
	2.58998							1.51477							5.22788							2.6909							0.536				0.1593	0.013		2.1549				0.241	0.0588
	3.80105							2.14832							5.40185							2.0176							0.5263				0.1184			1.4913				0.1815
	1.55082							1.70722							3.92661							3.223							0.7707				0.1096			2.4523				0.1475
	1.58832							2.55048							2.88676							2.0616							0.5304							1.5312
	2.33445							1.79805							3.18725							3.5391							1.1176							2.4215
		Adjusted P value							Adjusted P value							Adjusted P value							Adjusted P value							Adjusted P value							Adjusted P value
	0 vs. 0.1	>0.9999						0 vs. 0.1	>0.9999						0 vs. 0.1	>0.9999						0 vs. 0.1	>0.9999						0 vs. 0.1	>0.9999						0 vs. 0.1	>0.9999
	0 vs. 0.5	>0.9999						0 vs. 0.5	>0.9999						0 vs. 0.5	>0.9999						0 vs. 0.5	>0.9999						0 vs. 0.5	>0.9999						0 vs. 0.5	>0.9999
	0 vs. 5	0.1326						0 vs. 5	>0.9999						0 vs. 5	>0.9999						0 vs. 5	0.0623						0 vs. 5	0.1255						0 vs. 5	0.2075
	0 vs. 50	>0.9999						0 vs. 50	0.1141						0 vs. 50	0.9083						0 vs. 50	0.0003						0 vs. 50	0.0003						0 vs. 50	<0.0001
	0 vs. 500	0.0067						0 vs. 500	<0.0001						0 vs. 500	>0.9999						0 vs. 500	<0.0001						0 vs. 500	<0.0001						0 vs. 500	<0.0001

## Sheet: 2e
cDC1	2.07042	1.41355	1.13493	4.14341	1.68625	2.12239	1.72977	1.56201	2.15203	1.70383	2.77175	1.97657	3.21793	2.28779	3.26805	2.25301	2.70503	2.61002	2.70335	3.06873		-DT
cDC2	4.47857	3.55693	2.81586	6.25739	3.79083	4.68826	2.21656	3.15362	4.44399	3.15275	4.1646	3.60104	6.4501	4.36021	5.2849	4.09015	4.8639	4.29885	4.53743	4.88512		+DT
MAR1+ DC	0.32892	0.20627	0.19447	0.62715	0.411	0.44718	0.02921	0.09734	0.27311	0.14925	0.36121	0.29529	0.46774	0.30057	0.71586	0.3784	0.20198	0.13411	0.15141	0.19354
CD64+ Mac	1.53943	1.53757	0.9946	3.79943	2.02987	1.71943	1.39359	2.09723	2.63828	2.19143	0.25755	0.35187	0.59432	0.36982	0.43137	1.16433	1.71272	1.04517	1.31474	1.15729
		Adjusted P Value
	cDC1	0.0876
	cDC2	0.0442
	MAR1+ DC	0.9998
	CD64+ Mac	0.0014

## Sheet: 2f
Neu	3.2436	2.2185	3.1218	1.5576	0.3225	0.6048	2.4393	2.0808			1.5768	0.567	3.4848	2.1696	1.2705	1.3968	4.6872	4.662				-DT
Eos	0.5565	0.2448	0.4644	0.396	0.1806	0.378	0.21	0.8094	1.128	0.6732	0.3672	0.1944	0.648	0.3456	0.3234	0.4464	0.6327	0.6993	0.8424	0.882		+DT
		Adjusted P Value
	Neu	0.4521
	Eos	0.9957

## Sheet: 2g
LSK	0.77101	2.13175	1.11488	0.769873	0.700066	0.894417	0.617998	1.53723	2.18233	1.46702	1.59956	0.710409	0.663915	0.422386		-DT
CMP	0.561259	1.2247	0.756007	0.603767	1.1738	1.63152	1.04894	1.04937	1.53694	1.10576	1.34738	1.27026	0.850798	0.704249		+DT
MDP	0.357365	1.48235	0.600942	0.408036	1.27371	1.73615	1.14143	0.329029	0.309183	0.369633	0.701396	1.17344	0.780336	0.507512
GMP	0.523079	2.01966	0.802717	0.719411	1.14403	1.01649	0.774612	1.45941	2.0877	1.51068	1.62163	1.26476	0.85664	0.690667
GP	0.855445	1.90104	1.19863	0.809579	0.782703	0.814451	0.638152	1.26361	1.54722	1.29512	1.53812	0.972755	0.617869	0.542573
cMoP	0.530995	1.4169	0.868544	0.59542	1.22779	1.35734	1.00302	0.617477	0.685268	0.84366	1.11688	1.25237	0.908341	0.619196
Ly6C+ BMMo	0.689543	1.46171	1.28089	0.906701	0.871258	0.977524	0.812368	1.09528	1.2485	1.04671	1.46983	0.862983	0.751073	0.442196
CDP	0.486401	1.73689	0.792761	0.583137	1.47358	1.18152	0.745718	0.767715	0.644663	0.718712	1.00239	1.0062	0.773813	0.602847
		Adjusted P Value
	LSK	0.9491
	CMP	0.999
	MDP	0.4483
	GMP	0.6135
	GP	0.9995
	cMoP	0.998
	Ly6C+ BMMo	>0.9999
	CDP	0.9648

## Sheet: 2h
cMo	1.30267	0.609422	0.46014	0.608476	2.05604	0.815723	0.909238	1.23829			0.393843	0.444498	1.45942	0.936943	1.01696	1.66482	1.0219	1.88999	1.07086	2.24984		-DT
pMo	0.567507	1.40907	0.688647	0.845442	2.33366	1.2249	0.457631	0.473146			1.25809	0.497016	1.35372	0.926973	1.22117	1.92272	0.388184	0.369238	0.691854	0.204237		+DT
SPM	1.05487	0.987655	0.828782	1.739	0.747514	0.802203	1.08971	0.885836	0.864432		0.405318	0.839771	0.867797	0.677575	1.39894	0.78917	0.342451	0.304117
LPM	0.843566	0.917214	1.38726	1.85924	0.943237	0.595512	0.701546	0.658448	1.09397		0.817472	2.10849	1.3308	1.18386	1.47624	1.08825	0.390502	0.431194
RPM	0.135519	0.653466	1.28452	1.29564	1.15644	0.910837	1.32066	1.24292			0.907962	0.765451	0.629317	0.850082	0.290657	0.923266	0.689989	1.02044	0.538068	0.627854
KC	0.378975	0.344646	0.434509	0.982153	0.500225	0.95499	1.65149	1.60268	1.41335	1.73699	1.93755	1.87618	1.29385	1.46839	0.677908	0.82076	2.38726	0.914086	3.5277	2.54074
SILPM	1.10641	0.391739	0.68069	1.45044	0.594492	1.61718	1.7178	0.441254			0.794072	0.293024	0.475987	0.302907	0.41717	0.240084	0.458658	0.252401
CLPM	0.830223	1.00675	1.16424	1.73032	0.921172	0.718575	0.952947	0.675775			0.402257	0.764892	0.383082	1.05968	0.213557	0.51702	0.408317	0.340846
MG	1.00602	0.865181	0.918443	1.16269	0.864714	1.2047	0.940881	1.03737			0.887133	0.931015	0.694394	0.83039	1.10139	0.946316	0.981746	0.82231
		Adjusted P Value
	cMo	0.9777
	pMo	0.9998
	SPM	0.8705
	LPM	>0.9999
	RPM	0.9002
	KC	0.006
	SILPM	0.1178
	CLPM	0.3246
	MG	>0.9999
