# Supplementary material for: MafB-restricted local monocyte proliferation precedes lung interstitial macrophage differentiation
Source: Nat Immunol. 2023 Mar 16;24(5):827–40. doi: 10.1038/s41590-023-01468-3 (PMC10154211; doi:10.1038/s41590-023-01468-3)
Supplement: Source Data Fig. 3 — Statistical source data of panels b, c, e and g (raw data and P values). [file 41590_2023_1468_MOESM5_ESM.xlsx]

## Sheet: 3b
cMo
Days post DT	- DT										+ DT
0	1.21668	1.80421	2.81271	2.98285	2.01547	2.81271	2.13236	2.39429			2.14932	1.99367	2.30785	1.95452	2.14932	1.99367	1.21668
0.5	2.83333	0.90293	1.28103	1.01263	2.81271	2.13236	2.39429	2.14428	1.8028		1.60452	1.5358	2.08599	1.32941	3.51692
1	1.23658	1.43138	1.37466	2.13236	2.39429	2.14428	1.8028	3.01529	1.89782	2.18118	2.76994	2.3595	1.16256	2.46999	1.28162	1.96619	3.64578	2.69766	2.97502	1.36448
2	4.73042	3.34178	0.80898	3.88906	2.78457	2.14932	1.99367	1.21668	1.80421	2.81271	7.13553	6.8719	5.33817	8.63528	6.01033	4.60783	4.64535	3.37397
3	1.5902	4.08131	1.99367	1.21668	1.80421	2.81271	2.13236	2.39429	2.14428	1.8028	6.44658	5.0722	3.29488	4.84607	2.60851	5.12451	6.20388	5.48852	4.63507	4.38844
7	5.64875	2.75446	5.92757	5.18354	2.11284	5.50331	7.29286	1.72435	4.47299	3.16223	3.7799	11.394	4.14379	10.0928	1.4425	3.67741	5.60981	4.49662	3.14618	2.64177
14	2.18311	3.07295	3.2326	3.5492	3.03425	1.87774	2.14935	1.32046	4.51139		2.62707	2.41474	5.41792	4.13047	2.05611	1.51808	0.75681	1.35846	2.72911	2.88965
P value	0.0003237
pMo
Days post DT	- DT										+ DT
0	1.25832	1.49425	2.55776	1.05116	0.58852	1.62086	1.80783	1.89822			2.277	2.25007	0.58207	0.48629	2.25007	1.25832	1.49425
0.5	2.53926	0.62883	0.57562	0.8565	2.30288	2.277	2.25007	1.25832			1.85006	1.11766	1.01967	0.82371	1.71218
1	1.95502	1.93463	1.06918	1.40268	1.62086	1.80783	1.89822	1.25832	1.49425	2.55776	1.01681	0.9405	0.73585	1.74387	1.26178	1.59298	0.67668	1.58014	0.78016	0.48209
2	1.57497	1.88237	0.42685	1.49425	2.55776	1.40268	1.62086	1.80783			0.89704	1.26682	2.45795	5.00717	1.18169	0.73028	1.1153	0.89116
3	1.24292	1.93608	4.45141	2.30288	2.277	2.25007	1.25832	1.49425			0.7944	1.91007	1.20074	1.06283	2.06732	3.44155	1.70072	1.57507	0.88383	1.19685
7	3.96678	1.62687	3.82511	3.20425	0.80464	3.30984	1.51467	1.06268	1.63367	1.68071	2.42347	3.25541	2.72423	3.3574	1.57094	1.82338	2.53626	2.66797	1.92663	1.213
14	1.30987	1.63891	1.8231	1.61586	1.45603	1.19256	1.49849	1.15324	1.82461		1.46318	1.22398	1.95967	2.20584	1.32267	1.06813	0.61004	1.21496	2.06633	1.22663
P value	0.1448
AM
Days post DT	- DT										+ DT
0	5.96776	3.70556	3.05121	4.74388	4.31311	3.50381	4.07164	3.37289			4.07164	3.37289	3.3954	5.04997	3.70556	3.05121	5.80908
0.5	3.72488	3.5741	3.62301	2.48473	3.05121	5.80908	6.10007	3.62067			3.05663	3.8102			4.65182	4.54605	5.5993
1	3.18725	2.12438	2.17284	5.80908	6.10007	3.62067	4.12787	3.05121	5.80908		4.68084	5.5	2.09435	4.71382	2.49975	2.37581	5.83463	5.59359	6.29332	4.20535
2	1.61352	0.85985	7.48	5.80908	6.10007	3.62067	4.12787	3.50381			1.7601	2.39023	1.67714	3.19634		1.75726	1.19201	6.94435	5.38841
3	2.17967	1.64926	4.07164	3.37289	5.96776	3.70556	3.05121	5.80908			2.71361	2.09285	3.35206	1.64105	2.34874	1.62623	1.44936	6.48203	3.93202	4.94697
7	4.08735	5.83429	7.0534	7.67216		5.58185	4.03351	7.41873	6.57084	4.01504	5.22072	3.80401	3.713	2.88365	5.18706	3.08494	3.54152	3.13216	4.17112	5.45849
14	5.19452	3.28321	3.14008	3.75296	4.13391	4.68352	3.53179	3.7192	5.2399		4.50926	6.21476	4.41685	5.98012	3.43646	5.20372	1.94478	4.32412	3.96	3.49117
P value	0.1378
Bulk IM
Days post DT	- DT										+ DT
0	3.1921	4.5336	3.8243	5.3923	4.555	4.9096	3.3646	3.8667			6.1004	4.1995	4.0336	4.3953	3.8243	4.7464	4.9096	3.3646
0.5	2.1938	4.6759	4.1761	3.4349	2.7779	7.5223	6.1004	4.1995	3.1921	4.5336	1.0161	0.5471	1.3329	1.1469	1.7188
1	1.8288		1.9216	4.7464	4.9096	3.3646	3.8667	3.3788	1.4599	3.4701	0.6428	0.605	0.2917	2.0831	0.8333	2.0026	0.5179	0.7811	0.8842
2	2.6984	1.069	1.9513	7.5223	6.1004	4.1995	3.1921	4.5336	3.8243		1.0873	0.7171	0.5577	0.8378	0.1121	0.1272	0.5261	0.7875
3	0.8225	1.5536	3.8243	4.7464	4.9096	3.3646	3.8667	7.5223			0.3374	0.5483	0.3788	0.4626	1.8941	1.0715	0.2728	1.4539	2.7117
7	2.8937	2.5245	3.1876	3.2881	2.4399	2.9171	2.7488	6.0152	2.1702	4.8554	4.2803	3.4966	1.2719	4.1195	2.5688	3.1156	2.2532	2.0162	1.9461
14	6.4209	4.6364	5.8774	4.5964	6.3638	4.5101	2.6236	4.3823	4.9458		8.0475	5.8352	6.4311	6.4363	4.9033	5.3993	1.8806	3.157	4.0658
P value	3.257e-09
CD206- IM
Days post DT	- DT										+ DT
0	1.064	1.3416	1.1925	1.5017	1.3705	1.1518	2.3095	1.7734	1.3262		1.7734	1.3262	1.1233	1.2625	1.7486	1.4563	1.4563
0.5	0.8869	0.9137	0.7336	0.7584	1.7734	1.3262	1.064	1.3416			0.3472	0.1211			0.1266	0.1147	0.1653
1	1.2798	0.4833	0.9206	0.6967	0.4538	0.7391	1.4877	1.7486	1.4563	1.4563	0.3862	0.2045	0.253	0.1001	0.4464	0.1667	0.3231	0.1381	0.1262	0.2236
2	0.8811	0.4508	0.3008	2.3095	1.7734	1.3262	1.064	1.1518	2.3095		0.1971	0.2211	0.1514	0.0016	0.0295	0.0335	0.1947	0.2487
3	0.3199	0.5378	1.3416	1.1925	1.4877	1.7486	1.4563	1.4563			0.1195	0.1554	0.1215	0.1487	0.4221	0.2647	0.0695	0.2787	0.6528	0.7365
7	1.3263	1.122	1.6955	1.6118	0.9863	1.2342	1.2342	2.3392	0.4823	1.4317	1.6277	1.4469	0.5744	1.5105	0.8892	1.1747	0.8088	0.7971	0.3438	0.7581
14	1.4126	0.8087	0.7619	0.9477	1.5273	0.6071	1.11	1.4415	1.1362		1.3302	1.8028	1.3348	1.1873	1.1125	1.2911	0.688	1.1002	1.0582	1.1401
P value	6.966e-12
CD206+ IM
Days post DT	- DT										+ DT
0	2.0818	3.1458	2.6318	3.8224	3.0232	3.1879	3.161				4.2561	2.8292	2.8082	3.0861	1.4906	5.0149	4.2561	2.8292	2.0818
0.5	1.2136	3.7622	3.386	2.6319	5.0149	4.2561	2.8292				0.635	0.4299	1.1996	0.9905	1.5205
1	1.4906	5.0149	4.2561	1.045	0.5363	1.084	3.1879	3.161	1.858	2.3602	0.3862	0.187	0.22	0.1437	0.3273	0.1746	0.3004	0.2624	0.2584	0.4213
2	1.858	2.3602	1.5854	2.0818	3.1458	2.6318	1.858	4.2561	2.8292		0.0486	0.0777	0.0637	0.0391	0.0518	0.1841	0.2943
3	2.0818	3.1458	1.4071	5.0149	4.2561	2.8292	2.3602	2.6318	3.1879		0.1406	0.1371	0.1858	0.0991	0.6934	0.1497	0.4907	1.3057	1.473
7	2.532	1.0851		1.7851	1.6302	1.5323	1.3866	1.0316	1.5569	2.6243	1.5071	1.3464	1.4242	1.6118	1.4535	1.6269	1.4586	3.5423	1.6276	3.4237
14	4.8799	3.5582	4.9523	3.4592	4.0219	3.6861	1.4127	2.8831	3.7428		6.5178	3.8902	4.247	4.7491	3.5436	4.0299	1.1467	1.9612	2.9519	2.87
P value	2.324e-09

## Sheet: 3c
Lung Ccl2												Serum Ccl2
Hours post-DT	Control					IM-DTR						Hours post-DT	Control								IM-DTR
0	43.6381	46.4444	76.3138	63.4633	55.676	56.4424	43.0034	83.5351	83.9345			0	3.98806	91.1416	23.8311	20.7184	20.7184	19.9403			27.7218	54.9573	16.0495	8.657	28.1109	23.442
12	86.9343	77.0394	104.191	58.3838	68.4714	159.662	238.647	214.654	148.827	143.573		12	21.8857	25.3874	45.2304	11.3805	0.875427	18.384	17.9949		183.353	296.186	158.841	138.22	153.783	53.401	78.3021
24	60.5178	47.2862	51.7955	61.6515	87.1063	124.677	157.11	120.846	114.891	215.874		24	48.7321	43.6741	25.7765	31.6126	108.65	103.592	58.459	32.7799	150.282	233.934	131.217	40.5614	91.9198	109.817	75.9676	91.9198
48	75.7328	82.3598	85.7752	114.711		86.4348	79.7505	79.4662	92.1687			48	24.8342	123.016	73.9249	36.3849	59.4865				13.2834	13.2834	59.4865	42.1603
		Adjusted P Value
	0	0.9703												Adjusted P Value
	12	<0.0001											0	0.9998
	24	<0.0001											12	<0.0001
	48	0.9976											24	0.0398
													48	0.7472

## Sheet: 3e
	Donor												Host
Blood Ly6C+ cMo	83.2	80.6	95	91.3	90.9	92.6	96.3	89.6	73.8	86.7	78.7	87.2	16.8	19.4	5	8.7	9.1	7.4	3.7	10.4	26.2	13.3	21.3	12.8
Lung Ly6C+ cMo − DT	75.5	70.1	71.8	84.1									24.5	29.9	28.2	15.9
Lung Ly6C+ cMo + DT	87.6	83.7	84.4	81.9	91.6	82.2	65.9	80.9					12.4	16.3	15.6	18.1	8.4	17.8	34.1	19.1
Lung Ly6C− pMo − DT	87.2	86.3	86.9	92.6									12.8	13.7	13.1	7.4
Lung Ly6C− pMo + DT	98.7	98.5	97.7	96.7	99.1	92.7	89.9	95.3					1.3	1.5	2.3	3.3	0.9	7.3	10.1	4.7
Lung IM − DT	29.1	23.2	28.1	23.2									70.9	76.8	71.9	76.8
Lung IM + DT	97.9	97.8	94.5	80	99.3	96.5	95.3	76.2					2.1	2.2	5.5	20	0.7	3.5	4.7	23.8
Lung AM − DT	8.08	7.16	24.7	5.45									91.92	92.84	75.3	94.55
Lung AM + DT	1.31	2.25	2.47	27.9	11.4	5.48	3.06	4.24					98.69	97.75	97.53	72.1	88.6	94.52	96.94	95.76

## Sheet: 3g
	Host						Ccr2-/-						Ccr2+/+
Neu	25.6149	11.279	11.806	17.4982	16.2333	19.5011	53.9705	68.8335	52.0731	59.4519	59.4519	68.9389	25.4041	24.35	35.1019	17.8145	17.6037	15.0738
cMo	30.9404	19.5413	15.0631	21.2715	25.648	29.0066	9.26177	15.8773	9.07857	21.2715	17.8111	29.6173	61.0666	64.3235	74.6031	56.792	56.8937	41.9324
cMo	23.83	27.566	40.3898	42.3083	39.6829	51.396	19.9929	9.90559	19.892	19.892	34.6342	17.0647	56.1418	62.8061	39.7839	37.6635	25.8494	31.2011
pMo	15.3373	15.5378	26.4644	33.1807	28.2688	42.9044	16.5402	8.2601	21.5524	20.4498	34.6844	15.8385	68.0656	76.1854	52.0266	46.3127	37.1905	41.2003
AM	97.2535	96.5531	92.2507	96.6532	86.6477	96.0528	0.950523	0.910501	1.62089	0.910501	2.82155	0.920506	1.79099	2.49137	6.15338	2.47136	10.5058	3.04167
Bulk IM	5.96484	6.36787	6.96233	24.6856	7.29483	14.9121	15.8189	12.5947	21.159	14.106	25.9954	23.5772	78.087	80.9082	71.7392	61.059	66.8021	61.9658
CD206− IM	3.91763	4.40984	4.53039	16.675	4.52034	12.7574	20.9945	16.4741	27.2225	19.1863	32.9483	29.0306	75.0377	79.1562	68.2069	63.8875	62.5816	58.4631
CD206+ IM	8.03558	7.76267	9.27882	35.68	10.3098	16.6776	9.39	7.77278	13.9485	6.89342	15.9701	16.3744	82.5795	84.1967	76.5149	57.3104	73.7858	67.5191
			Adjusted P Value						Adjusted P Value
blood neu vs. blood cMo			<0,0001			Bulk IM vs. blood cMo			0.9972
blood neu vs. cMo			<0,0001			Bulk IM vs. cMo			0.9994
blood neu vs. pMo			<0,0001			Bulk IM vs. pMo			0.9997
blood neu vs. Bulk IM			<0,0001			Bulk IM vs. CD206- IM			0.5586
blood neu vs. CD206- IM			<0,0001			Bulk IM vs. CD206+ IM			0.2813
blood neu vs. CD206+ IM			<0,0001
