# Supplementary material for: MafB-restricted local monocyte proliferation precedes lung interstitial macrophage differentiation
Source: Nat Immunol. 2023 Mar 16;24(5):827–40. doi: 10.1038/s41590-023-01468-3 (PMC10154211; doi:10.1038/s41590-023-01468-3)
Supplement: Source Data Fig. 6 — Statistical source data of panels d, e, g, i, k, l and n (raw data and P values). [file 41590_2023_1468_MOESM6_ESM.xlsx]

## Sheet: 6d
	-DT					+DT
cMo	0.16	0.26	0.17	0.31		0.97	0.2	0.47	0.33	0.24
pMo	0.25	0.23	0.1	0.17		0.99	0.11	0.34	0.31	0.25
cMo	0.27	0.43	0.27	0.65		1.1	0.24	0.43	0.56	0.55
pMo	0.12	0.13	0.28	0.27		1.03	0.74	0.33	0.73	0.69
CD64+ cells	0.47	0.39	0.85	0.68		2.44	5.12	1.48	1.51	3.37
					Adjusted P Value
-DT	vs	+DT		cMo	0.985
				pMo	0.9863
				cMo	0.9949
				pMo	0.6503
				CD64+ cells	<0.0001

## Sheet: 6e
G1				S				G2M
-DT	+DT			-DT	+DT			-DT	+DT
88.5	64.5			2.65	5.24			2.03	1.19
96.23	90.3			1.34	8.44			1.72	5.72
91.9	74.9			1.99	5.64			1.78	1.72
81.3	78.3			2.51	5.77			1.32	1.81
	80.7				7.63				4.02
P value	0.0635			P value	0.0159			P value	0.5952

## Sheet: 6g
	MerTK						MHC-II						CD206						C1qA
	+DT			-DT			+DT			-DT			+DT			-DT			+DT			-DT
	cMo	EdU+	EdU–	cMo	IM		cMo	EdU+	EdU–	cMo	IM		cMo	EdU+	EdU–	cMo	IM		cMo	EdU+	EdU–	cMo	IM
	0.505	0.488	2.23	0.344	4.13		0.118	0.966	2.442	0.229	6.554		0.0294	0.526	3.204	0.0544	2.768		1.335	1.98	4.85	1.117	5.74
	0.588	1.76	3.36	0.65	3.95		0.16	3.297	2.983	0.212	5.723		0.0615	2.423	6.477	0.029	2.273		1.397	4.632	6.258	1.124	4.87
	0.5	2	2.58	0.194	4.12		0.166	2.342	2.594	0.19	6.506		0.0484	4.4	4.334	0.0391	2.987		1.327	5.439	6.514	1.192	4.95
	0.724	2.77	2.93	0.322	2.85		0.0949	1.574	2.191	0.1	3.87		0.0304	5.021	5.317	0.0143	3.527		0.874	4.547	4.487	1.056	4.193
	0.571	1.82	2.36				0.132	2.08	2.76				0.0488	1.741	3.158				1.411	3.61	4.659
	0.191	2.5	3.19				0.124	2.319	3.424				0.0253	2.079	4.385				1.283	5.286	6.703
	0.2	1.98	2.86				0.186	2.324	3.593				0.0241	1.707	4.019				1.237	4.058	5.48
	0.231	2.65	2.23				0.171	4.265	3.534				0.025	2.441	2.522				1.467	5.985	4.926
	0.267	0.941	2.37				0.293	0.879	3.385				0.0229	0.519	2.731				1.406	2.813	4.89
	0.177	0.426	2.43				0.123	0.471	2.329				0.0236	0.0842	3.363				1.165	1.757	6.281
			Adjusted P Value						Adjusted P Value						Adjusted P Value						Adjusted P Value
	cMo vs. EdU+		<0,0001				cMo vs. EdU+		<0,0001				cMo vs. EdU+		0.0004				cMo vs. EdU+		<0,0001
	EdU+ vs. EdU–		0.0017				EdU+ vs. EdU–		0.0459				EdU+ vs. EdU–		0.0014				EdU+ vs. EdU–		0.0024
	cMo vs. IM		<0,0001				cMo vs. IM		<0,0001				cMo vs. IM		0.0019				cMo vs. IM		<0,0001

## Sheet: 6i
	MHC-II- CD206- CD64+ cells						MHC-II+ or CD206+ CD64+ cells
		+DT						+DT
	– DT	EdU+	EdU–				– DT	EdU+	EdU–
	6.41	28.3	15				93.3	71.7	84.4
	13.8	29.6	16.7				85.9	70.4	82.7
	9.61	15	18.4				89.8	85	81
	6.08	74.7	28.9				93.7	25.3	70.1
	1.62	85.1	27.8				98.2	13.5	71.3
	6.78	75.6	22.8				92.9	23.5	76.2
	4.26	35.5	9.51				95.5	62.8	89.6
		36.7	14.4					63.3	84.4
		18.8	10.3					78.1	89
		57.1	21.2					42	77.2
			Adjusted P Value						Adjusted P Value
	– DT vs. EdU+		0.0002				– DT vs. EdU+		0.0002
	– DT vs. EdU–		0.3342				– DT vs. EdU–		0.2995
	EdU+ vs. EdU–		0.0028				EdU+ vs. EdU–		0.0029

## Sheet: 6k
		-DT								+DT
	CD206− IM	15.81	11	14.06	14.63	7.63	12.37			4.69	2.12	4.5	5.13	2	5.19
	CD206+ IM	11.12	16.56	23.5	26.44	30.44	8.25			3.44	3.37	4.88	6.37	7.62	3.88
						Adjusted P Value
	-DT	vs	+DT		CD206− IM	0.0106
					CD206+ IM	<0,0001

## Sheet: 6l
		-DT								+DT
		0	0.25	0.12	0	0.19	0.13			0.62	0.94	0.44	0.5	0.56	0.81
		P value	0.0022

## Sheet: 6n
	Isotype	αCSF1R
	1.89	0.11
	2.3	1.19
	3.71	0.53
	3.32	1.12
	2.52	0.9
	2.85	0.56
	2.72	1.4
		0.64
	P value	0.0003
