# Supplementary material for: MafB-restricted local monocyte proliferation precedes lung interstitial macrophage differentiation
Source: Nat Immunol. 2023 Mar 16;24(5):827–40. doi: 10.1038/s41590-023-01468-3 (PMC10154211; doi:10.1038/s41590-023-01468-3)
Supplement: Source Data Fig. 7 — Statistical source data of panels d, e, g, j, k and l (raw data and P values). [file 41590_2023_1468_MOESM7_ESM.xlsx]

## Sheet: 7d
	cMo	pMo	AM	cDC1	cDC2	Bulk IM	CD206–IM	CD206+IM
	0.65	0.236	0.079	0.249	0.52	0.953	0.83	1.108
	0.704	0.261	0.163	0.345	0.699	1.077	0.953	1.24
	0.801	0.285	0.143	0.315	0.676	1.072	0.919	1.255
	0.708	0.254	0.109	0.306	0.645	1.124	0.943	1.341
	0.675	0.266		0.236	0.501	1.001	0.805	1.21
	0.646	0.194		0.172	0.296	0.831	0.711	1.029
	0.82	0.26		0.231	0.378	0.967	0.904	1.075
	0.733	0.236		0.171	0.3	0.896	0.752	1.106
	0.638	0.223		0.147	0.256	0.84	0.759	1.071
				Adjusted P Value
	IM vs. Ly6C+monocytes			<0,0001			CD206+ IM	<0,0001
	IM vs. Ly6C-monocytes			<0,0001			vs,
	IM vs. AM			<0,0001			CD206- IM
	IM vs. cDC1			<0,0001
	IM vs. cDC2			<0,0001

## Sheet: 7e
	+ DT						-DT
	cMo	EdU–Ki67+	EdU+Ki67+	EdU–Ki67–			cMo	IM
	1.105	0.614	1.001	1.076			0.903	1.021
	1.111	0.492	0.871	0.961			1.012	1.219
	0.875	0.594	0.65	0.842			0.954	1.11
	0.922	0.498	0.762	0.844			0.98	1.145
	1.017	0.586	0.467	0.75			0.992	1.158
	0.991	0.434	0.721	0.82
				Adjusted P Value
	cMo vs. EdU– Ki67+			<0,0001			P value	0.0079
	cMo vs. EdU+ Ki67+			0.0088
	cMo vs. EdU– Ki67–			0.3527
	EdU– Ki67+ vs. EdU+ Ki67+			0.0391
	EdU– Ki67+ vs. EdU– Ki67–			0.0005
	EdU+ Ki67+ vs. EdU– Ki67–			0.2554

## Sheet: 7g
		Host							Ms4a3Cre Mafbfl/fl							wild type
	Blood cMo	14.5235	20.474	17.3474	11.4977				49.6218	50.4286	30.358	41.3515				36.0061	29.3495	51.7398	47.3021
	cMo	41.5782	26.9219	35.5493	14.5524	19.4378	14.5524	9.69811	20.6852	22.1404	25.3627	50.7254	51.9727	31.7034	44.8005	33.7823	46.1518	36.9006	37.5243	31.3915	56.0266	48.5425
	pMo	23.8377	11.7168	18.2823	8.16138	10.4037	9.19165	5.39378	27.676	22.6256	35.1505	62.7255	65.1496	47.2714	58.2811	48.5845	65.8567	46.7663	28.7871	23.8377	43.7361	36.5646
	AM	98.2255	97.7239	97.9245	95.6169	89.4966	89.6973	97.7239	0.742461	0.742461	0.762527	0.963192	1.94645	2.26751	0.682261	1.12372	1.63542	1.36452	3.33104	8.25737	8.147	1.62539
	Bulk IM	17.5596	14.4131	9.30762	7.92721	9.21627	6.17125	4.64874	9.69332	8.70876	10.4546	16.1386	16.3416	11.9771	10.6576	72.37	76.0241	79.5766	76.3286	74.2986	82.8246	85.3621
	CD206− IM	13.7632	11.4356	7.19532	6.04164	6.91196	4.73616	3.42056	10.9296	9.64435	11.7392	18.4184	19.4304	13.4596	12.2452	74.888	77.924	80.5551	75.9	73.876	82.5791	84.9068
	CD206+ IM	16.9632	14.119	8.06513	9.97475	11.7828	7.67914	5.72888	8.13623	7.09	9.08088	11.1733	11.5797	7.9026	7.99402	74.3535	78.5182	82.6828	79.026	75.8772	85.4253	86.8474
					Adjusted P Value
		Bulk IM vs. Blood cMo			<0,0001
		Bulk IM vs. cMo			0.0002
		Bulk IM vs. pMo			<0,0001
		Bulk IM vs. AM			0.1475
		Bulk IM vs. CD206− IM			0.9982
		Bulk IM vs. CD206+ IM			0.9782

## Sheet: 7j
	Mafbfl/fl								Lyz2Cre MafBfl/fl										Mafbfl/fl								Lyz2Cre MafBfl/fl
cMo	2.74096	1.75363	1.61894	2.74075	2.03689	2.18098	1.50474		1.50126	2.13873	1.43737	1.27735	1.12548	1.60512	1.14115			IM	0.253986	0.378802	0.294109	0.400754	0.340814	0.228425	0.466471		0.046683	0.0670407	0.087376	0.0421323	0.0537482	0.0527625	0.0308833
pMo	4.43371	2.31576	2.35464	3.92289	2.622	2.48558	1.90598		5.27991	3.1381	4.3177	3.25442	2.92792	2.96991	2.82917
																								P value
							P value											Mafbfl/fl	vs	Lyz2Cre MafBfl/fl			IM	0.0006
	Mafbfl/fl	vs	Lyz2Cre MafBfl/fl			cMo	0.2288
						pMo	0.1855

## Sheet: 7k
		MafBfl/fl								Lyz2CreMafBfl/fl
	cMo	0.2	0.12	0.18	0.27	0.56	1.37	0.37	0.38	0.24	0.14	0.076	1.07	0.89	1.62	0.57
	CD64+ cells	1.34	0.21	0.57	0.52	0.49	0.51	0.55	0.57	0.88	2.94	3.04	3.31	1.59	1.13	0.88
							Adjusted P Value
	MafBfl/fl	vs	Lyz2CreMafBfl/fl			cMo	0.755
						CD64+ cells	0.0007

## Sheet: 7l
	Mafbfl/fl	Lyz2Cre MafBfl/fl
	2.85	5.21
	3.56	4.49
	8.4	6.06
	3.11	9.8
	3	6.89
	5.91	10.1
	5.64	9.72
	4.48	7.54
	12.9	12.7
	11.3	8.04
	5.49	10.1
	5.43	22.1
	P value	0.0321
