# Supplementary material for: MafB-restricted local monocyte proliferation precedes lung interstitial macrophage differentiation
Source: Nat Immunol. 2023 Mar 16;24(5):827–40. doi: 10.1038/s41590-023-01468-3 (PMC10154211; doi:10.1038/s41590-023-01468-3)
Supplement: Source Data Fig. 8 — Statistical source data of panel g (raw data and P values). [file 41590_2023_1468_MOESM8_ESM.xlsx]

## Sheet: 8g
CD64																MerTK
	Mafbfl/fl							Lyz2Cre Mafbfl/fl									Mafbfl/fl							Lyz2Cre Mafbfl/fl
AM	3.181	3.464	3.298	2.794	2.776	2.615	1.855	3.541	2.737	2.742	2.771	2.556	2.788			AM	3.492	3.157	3.947	3.547	3.389	3.524	3.656	3.237	3.769	3.309	3.551	3.604	3.876
IM	2.427	2.818	3.005	2.4	2.992	2.478	3.267	1.6	1.803	1.812	1.875	1.481	2.059			IM	0.806	0.746	0.805	0.755	0.655	0.715	0.774	0.205	0.26	0.2	0.215	0.249	0.216
							Adjusted P Value
	Mafbfl/fl	vs	Lyz2Cre Mafbfl/fl			AM	>0,9999																Adjusted P Value
						IM	0.0002										Mafbfl/fl	vs	Lyz2Cre Mafbfl/fl			AM	0.9528
																						IM	<0,0001
