# Supplementary material for: MafB-restricted local monocyte proliferation precedes lung interstitial macrophage differentiation
Source: Nat Immunol. 2023 Mar 16;24(5):827–40. doi: 10.1038/s41590-023-01468-3 (PMC10154211; doi:10.1038/s41590-023-01468-3)
Supplement: Source Data Extended Data Fig. 2 — Statistical source data of panels f–h (raw data and P values). [file 41590_2023_1468_MOESM9_ESM.xlsx]

## Sheet: ED 2f
LSK	CMP	MDP	GMP	GP	cMoP	Ly6C+BMMo	CDP
0	0.0058	0.0124	0.0076	0.0179	0.017	0.0063	0.0237
0.0033	0.0067	0.0151	0.0068	0.0199	0.013	0.0063	0.007
0	0.0039	0.0132	0.0035	0.0229	0.017	0.0093	0.0018
0.001	0.0047	0.0085	0.0042	0.0189	0.014	0.0073	0.0136

## Sheet: ED 2g
T cells	B cells	Neu	Eos	Ly6C+ cMo	Ly6C– pMo
0	0.0013	0.0056	0.0021	0.0138	0.0114
0	0.0007	0.0057	0.0006	0.0115	0.0068
0.0002	0.0012	0	0.0019	0	0
0.0013	0	0.0049	0	0.0108	0.0073

## Sheet: ED 2h
SPM	LPM	KC	RPM	SI LPM	C LPM	Microglia
0.001	0.014	0.017	0.0203	0.025	0.001	1.6883
0.012	0.033	0.007	0.0183	0.031	0.108	1.7473
0	0.01	0.032	0.0147	0.03	0.04	1.8163
0.009	0.03	0.014	0.0057	0.028	0.037	1.9413
		Adjusted P Value
Microglia vs. SPM		<0.0001
Microglia vs. LPM		<0.0001
Microglia vs. KC		<0.0001
Microglia vs. RPM		<0.0001
Microglia vs. SI LPM		<0.0001
Microglia vs. C LPM		<0.0001
