# Supplementary material for: MafB-restricted local monocyte proliferation precedes lung interstitial macrophage differentiation
Source: Nat Immunol. 2023 Mar 16;24(5):827–40. doi: 10.1038/s41590-023-01468-3 (PMC10154211; doi:10.1038/s41590-023-01468-3)
Supplement: Source Data Extended Data Fig. 3 — Statistical source data of panels c, e, g, i and j (raw data and P values). [file 41590_2023_1468_MOESM10_ESM.xlsx]

## Sheet: ED 3c
	Tmem119+/+;ROSA26-LSL-YFP					Tmem119Cre/+;ROSA26-LSL-YFP
LSK	0	0.34	1.21	2.76		10.15	13.42	21.23	18.4	12.27	9.74
MyP	0	0.21	2.07	0.5		18.51	16.2	22.22	24.24	14.33	13.22
CLP	5.66	3.73	1.96	4.22		9.76	8.34	14.31	18.27	16.23	9.99

## Sheet: ED 3e
	Tmem119+/+;ROSA26-LSL-YFP					Tmem119Cre/+;ROSA26-LSL-YFP
T cells	4.13	2.24	6.81	8.9		3.74	4.89	0.17	0.42	2.21	1.32
B cells	0.38	0.67	3.18	3.69		1.34	1.82	6.48	12.21	4.32	3.22
Neu	0.02	0.04	0	0.03		5.51	11.6	8.05	9.05	5.02	3.32
Eos	0	0.31	0.19	0		6.02	12.85	5.13	8.1	10.45	9.45
cMo	0.22	0.35	0	0.18		23.32	16.08	10.85	24.89	22.11	24.2
pMo	0.5	0.83	0	0		20.9	30.12	24.8	20.92	16.51	14.38

## Sheet: ED 3g
	Tmem119+/+;ROSA26-LSL-YFP					Tmem119Cre/+;ROSA26-LSL-YFP
CD45- cells	0.56	1.97	0.23	0.14		12.74	10.27	5.32	6.23	7.23	4.21
cMo	0.87	3.54	0.32	1.34		55.25	51.91	48.23	42.43	51.98	44.67
pMo	1.78	1.43	0.98	0.62		52.72	48.07	55.03	47.13	39.43	43.23
AM	1.9	1.58	1.23	0.76		46.43	42.01	36.21	49.21	56.32	42.43
cDC1	0.2	1.2	0	0		32.33	27.68	39.04	27.62	30.87	25.63
cDC2	0	0.23	0	0.13		46.12	42.22	48.36	36.43	38.07	29.86
IM	1.31	4.63	2.54	1.87		87.22	90.33	95.87	89.23	97.21	93.43

## Sheet: ED 3i
	Tmem119+/+;ROSA26-LSL-YFP					Tmem119Cre/+;ROSA26-LSL-YFP
SPM	0	1.32	0.12	4.02		82.54	85.32	74.87	72.89	83.4	81.22
LPM	0	2.32	0.23	0		92.13	83.78	84.96	81.25	85.2	78.08
KC	0	0.45	1.43	2.32		13.42	25.26	28.35	32.17	21.54	11.17
RPM	0	0.3	0	0		9.97	12.01	27.32	20.7	14.24	9.52
SI LPM	0	0.32	1.43	2.56		26.12	33.33	45.91	41.88	52.97	54.79
C LPM	0.23	2.14	0.51	1.22		52.24	46.26	55.58	43.43	58.29	45.3
MG	3.47	7.61	4.22	2.03		85.33	89.46	92.31	90.28	89.32	86.91
	Tmem119Cre/+;ROSA26-LSL-YFP				Adjusted P Value
	SPM vs. KC				<0,0001
	SPM vs. RPM				<0,0001
	SPM vs. SI LPM				<0,0001
	SPM vs. C LPM				<0,0001
	LPM vs. KC				<0,0001
	LPM vs. RPM				<0,0001
	LPM vs. SI LPM				<0,0001
	LPM vs. C LPM				<0,0001
	KC vs. MG				<0,0001
	RPM vs. MG				<0,0001
	SI LPM vs. MG				<0,0001
	C LPM vs. MG				<0,0001

## Sheet: ED 3j
	Control	24h post 50 ng DT	24h post 500 ng DT	72h post 500 ng DT
	3.1842	1.8174	1.8018	0.51516
	1.6128	2.5443	1.485	0.55368
	2.0124	1.89	1.5747	1.4256
	3.285		2.0088	1.5036
				Adjusted P Value
	Control vs. 50 ng 24h			>0,9999
	Control vs. 500 ng 24h			0.3992
	Control vs. 500ng 72h			0.0103
