# Supplementary material for: MafB-restricted local monocyte proliferation precedes lung interstitial macrophage differentiation
Source: Nat Immunol. 2023 Mar 16;24(5):827–40. doi: 10.1038/s41590-023-01468-3 (PMC10154211; doi:10.1038/s41590-023-01468-3)
Supplement: Source Data Extended Data Fig. 4 — Statistical source data of panels a and d (raw data and P values). [file 41590_2023_1468_MOESM11_ESM.xlsx]

## Sheet: ED 4a
	Nr4a1+/+				Nr4a1-/-				Host
cMo	30.1	32.7	39.6	32.4	29.2	44.1	36.2	32.9	38.9	22	22.7	32.9
pMo	57.9	63.8	67.8	72.7	1.93	2.16	3.59	2.1	40.2	34.1	28.6	25.2
AM	1.04	1.83	1.82	1.75	1.07	1.22	1.15	1.24	97.9	96.9	97	97
Bulk IM	43.3	43.45	43.65	47.1	44.65	43	43.85	42.6	11.315	12.895	11.95	9.775
CD206– IM	39.1	39.8	41.8	45.1	46.4	44.3	47.5	44.9	14.4	16	10.7	10.1
CD206+ IM	47.5	47.1	45.5	49.1	42.9	41.7	40.2	40.3	8.23	9.79	13.2	9.45
		Adjusted P Value
pMo vs. cMo		<0.0001
pMo vs. AM		0.9445
pMo vs. Bulk IM		<0.0001
pMo vs. CD206– IM		<0.0001
pMo vs. CD206+ IM		<0.0001

## Sheet: ED 4d
DT
D0	-	+	+
D14	-	-	+
	3.8786	6.4262	0.492
	3.003	5.0397	0.858
	4.0656	5.1084	0.6072
	3.762	5.3361	0.4675
	5.456	3.4238	0.4582
	7.5922	3.003	0.365
	4.3478	3.7741	0.8096
	2.8105
		Adjusted P Value
	-- vs +-	0.9276
	-- vs ++	<0.0001
	-+ vs ++	<0.0001
