# Supplementary material for: MafB-restricted local monocyte proliferation precedes lung interstitial macrophage differentiation
Source: Nat Immunol. 2023 Mar 16;24(5):827–40. doi: 10.1038/s41590-023-01468-3 (PMC10154211; doi:10.1038/s41590-023-01468-3)
Supplement: Source Data Extended Data Fig. 6 — Statistical source data of panels a, b and e (raw data and P values). [file 41590_2023_1468_MOESM12_ESM.xlsx]

## Sheet: ED 6a
MerTK					MHC-II					CD206					C1qA
cMo	EdU+ CD64+ cells	EdU– CD64+ cells			cMo	EdU+ CD64+ cells	EdU– CD64+ cells			cMo	EdU+ CD64+ cells	EdU– CD64+ cells			cMo	EdU+ CD64+ cells	EdU– CD64+ cells
0.505	0.488	2.23			0.118	0.966	2.442			0.0294	0.526	3.204			1.335	1.98	4.85
0.588	1.76	3.36			0.16	3.297	2.983			0.0615	2.423	6.477			1.397	4.632	6.258
0.5	2	2.58			0.166	2.342	2.594			0.0484	4.4	4.334			1.327	5.439	6.514
0.724	2.77	2.93			0.0949	1.574	2.191			0.0304	5.021	5.317			0.874	4.547	4.487
0.571	1.82	2.36			0.132	2.08	2.76			0.0488	1.741	3.158			1.411	3.61	4.659
0.191	2.5	3.19			0.124	2.319	3.424			0.0253	2.079	4.385			1.283	5.286	6.703
0.2	1.98	2.86			0.186	2.324	3.593			0.0241	1.707	4.019			1.237	4.058	5.48
0.231	2.65	2.23			0.171	4.265	3.534			0.025	2.441	2.522			1.467	5.985	4.926
0.267	0.941	2.37			0.293	0.879	3.385			0.0229	0.519	2.731			1.406	2.813	4.89
0.177	0.426	2.43			0.123	0.471	2.329			0.0236	0.0842	3.363			1.165	1.757	6.281

## Sheet: ED 6b
	Host										Donor
cMo	0.1	0.12	0.076	0.21	0.11	0.11	0.83	0.075	0.32	0.25	0.046	0.061	0.079	0.15	0.084	0.07	0.48	0.096	0.17	0.12
CD64+ cells	1.03	0	0	0	0	0.38	0.26	0	0.47	0.55	1.36	3.43	0.62	4.35	2.77	2.52	0.91	2.63	2.16	4.21
			Adjusted P Value
Host vs Donor		cMo	0.9523
		CD64+ cells	<0.0001

## Sheet: ED 6e
Vehicle	PLX-3397
16.6	2.31
9.96	1.48
7.21	1.22
7.47	1.25
11.7	1.3
	0.2
	0.45
	1.19
Pvalue	0.0016
