# Supplementary material for: MafB-restricted local monocyte proliferation precedes lung interstitial macrophage differentiation
Source: Nat Immunol. 2023 Mar 16;24(5):827–40. doi: 10.1038/s41590-023-01468-3 (PMC10154211; doi:10.1038/s41590-023-01468-3)
Supplement: Source Data Extended Data Fig. 7 — Statistical source data of panel b (raw data and P values). [file 41590_2023_1468_MOESM13_ESM.xlsx]

## Sheet: ED 7b
	MafBfl/fl	Lyz2CreMafBfl/fl
	8.43	23.1
	6.94	20.4
	6.48	16.4
	8.89	33.9
	7.66	15.9
	9.88	22.2
	18	18.3
	P value	0.0023
