# Supplementary material for: MafB-restricted local monocyte proliferation precedes lung interstitial macrophage differentiation
Source: Nat Immunol. 2023 Mar 16;24(5):827–40. doi: 10.1038/s41590-023-01468-3 (PMC10154211; doi:10.1038/s41590-023-01468-3)
Supplement: Source Data Extended Data Fig. 8 — Statistical source data of panels d, f and j (raw data and P values). [file 41590_2023_1468_MOESM14_ESM.xlsx]

## Sheet: ED 8d
	cMo	pMo	AM	cDC1	cDC2	Bulk IM	CD206–IM	CD206+IM
	0.233	0.0627	0.027	0.0074	0.0242	0.9005	0.4757	1.3253
	0.211	0.0438	0.011	0.0004	0.0119	0.814	0.4107	1.2173
	0.214	0.0461	0.024	0.0057	0.014	0.873	0.4437	1.3023
	0.141	0.0387	0.03	0.004	0.0023	0.6335	0.3087	0.9583
	0.173	0.0478	0.021		0.0107	0.6835	0.3417	1.0253
	0.252	0.0753	0.012		0.01	0.8405	0.356	1.325
	0.143	0.0563			0.013	0.738	0.295	1.181
	0.055	0.0203				0.6545	0.23	1.079
	0.139	0.0443				0.647	0.287	1.007
										P value
			Adjusted P Value				CD206- IM vs CD06+ IM			<0,0001
	Bulk IM vs. Ly6C+ cMo		<0,0001
	Bulk IM vs. Ly6C– pMo		<0,0001
	Bulk IM vs. AM		<0,0001
	Bulk IM vs. cDC1		<0,0001
	Bulk IM vs. cDC2		<0,0001

## Sheet: ED 8f
	Maffl/fl				Lyz2Cre Maffl/fl
cMo	3.18963	3.30539	2.26354	3.1756	0.679969	1.43315	1.25984	1.17766	0.912259
pMo	1.55452	2.15611	1.67409	1.36695	1.00983	2.04884	1.55887	1.60139	1.46243
IM	0.379852	0.717622	0.610984	0.53316	0.852282	0.504269	0.590515	0.68121	1.06399
					Adjusted P Value
Maffl/fl	vs	Lyz2Cre Maffl/fl		cMo	<0,0001
				pMo	0.8697
				IM	0.8068

## Sheet: ED 8j
	CD206											MerTK
	Maffl/fl				Lyz2Cre Maffl/fl								Maffl/fl				Lyz2Cre Maffl/fl
AM	1.4648	1.2206	1.192	1.082	1.4308	1.1244	1.317	0.87	0.7437			AM	3.123	2.954	2.858	3.2	3.125	2.817	2.657	2.11	2.283
IM	0.7887	0.7395	0.8618	0.9426	0.6368	0.4834	0.6047	0.4423	0.364			IM	0.638	0.624	0.583	0.669	0.596	0.55	0.537	0.513	0.509
					Adjusted P value
Maffl/fl	vs	Lyz2Cre Maffl/fl		AM	0.4741
				IM	0.0412
